# Supplementary material for: Improving oxygen therapy for children and neonates in secondary hospitals in Nigeria: study protocol for a stepped-wedge cluster randomised trial
Source: Trials. 2017 Oct 27;18:502. doi: 10.1186/s13063-017-2241-8 (PMC5659007; doi:10.1186/s13063-017-2241-8)
Supplement: Supplementary file 2 — Data Collection Forms. (ZIP 2651 kb) [file 13063_2017_2241_MOESM2_ESM.zip]

Archive with 4 entries (4 files):
- CRF1_CHILD_FINALR1.pdf
- CRF1_NEONATE_FINALR1.pdf
- CRF2_Equipment_FINALR1.pdf
- Equipment Checklist_FINALR1.pdf
